# Supplementary material for: Discovering cis-Regulatory RNAs in Shewanella Genomes by Support Vector Machines
Source: PLoS Comput Biol. 2009 Apr 3;5(4):e1000338. doi: 10.1371/journal.pcbi.1000338 (PMC2659441; doi:10.1371/journal.pcbi.1000338)
Supplement: Dataset S2 — Raw Data for ROC curves in Figure S3. (0.50 MB XLS) [file pcbi.1000338.s002.xls]

## Sheet: Raw data of Figure S3
Dataset S2: Raw Data for ROC curves in Figure S3. FPR: Fasle Positive Rate; SEN: Sensitivity; _70_: results on test sets whose identities are lower than 70%
RNAz_FPR	RNAz_SEN	RSRNAz_FPR	RSRNAz_SEN	RNAz_70_FPR	RNAz_70_SEN	RSRNAz_70_FPR	RSRNAz_70_SEN
0	0	0	0	0	0	0	0
0.001	0.091	0	0.241	0.001	0.099	0.001	0.392
0.001	0.117	0.001	0.26	0.001	0.129	0.001	0.409
0.001	0.133	0.001	0.271	0.001	0.142	0.001	0.418
0.001	0.144	0.001	0.28	0.001	0.151	0.002	0.428
0.001	0.155	0.002	0.287	0.001	0.16	0.002	0.436
0.001	0.162	0.002	0.293	0.001	0.167	0.002	0.44
0.001	0.168	0.003	0.3	0.001	0.174	0.002	0.442
0.001	0.175	0.003	0.307	0.001	0.181	0.003	0.448
0.002	0.18	0.003	0.311	0.001	0.185	0.003	0.454
0.002	0.184	0.004	0.316	0.001	0.189	0.003	0.457
0.002	0.189	0.004	0.321	0.001	0.194	0.003	0.46
0.002	0.194	0.004	0.325	0.001	0.198	0.004	0.463
0.002	0.198	0.004	0.33	0.001	0.201	0.004	0.465
0.002	0.202	0.004	0.334	0.001	0.204	0.004	0.468
0.002	0.206	0.004	0.337	0.001	0.206	0.004	0.47
0.002	0.21	0.005	0.341	0.001	0.207	0.004	0.473
0.002	0.212	0.005	0.345	0.001	0.209	0.004	0.474
0.002	0.215	0.005	0.346	0.001	0.21	0.004	0.478
0.002	0.218	0.005	0.35	0.001	0.214	0.004	0.481
0.002	0.222	0.005	0.352	0.001	0.217	0.004	0.482
0.002	0.224	0.005	0.355	0.001	0.219	0.004	0.483
0.002	0.226	0.005	0.359	0.001	0.221	0.004	0.486
0.002	0.229	0.005	0.361	0.001	0.222	0.004	0.486
0.002	0.231	0.006	0.363	0.001	0.223	0.004	0.488
0.002	0.234	0.006	0.365	0.001	0.225	0.004	0.49
0.002	0.237	0.006	0.366	0.001	0.227	0.004	0.491
0.003	0.239	0.006	0.368	0.001	0.228	0.005	0.492
0.003	0.241	0.007	0.37	0.001	0.229	0.005	0.494
0.003	0.243	0.007	0.372	0.001	0.232	0.006	0.494
0.003	0.246	0.007	0.374	0.001	0.234	0.006	0.495
0.003	0.248	0.007	0.376	0.001	0.236	0.006	0.495
0.003	0.25	0.007	0.377	0.001	0.239	0.006	0.496
0.003	0.252	0.007	0.379	0.001	0.241	0.006	0.497
0.003	0.254	0.007	0.38	0.001	0.243	0.006	0.497
0.003	0.255	0.007	0.382	0.001	0.244	0.006	0.498
0.003	0.257	0.007	0.384	0.001	0.246	0.006	0.5
0.003	0.26	0.007	0.385	0.001	0.247	0.006	0.5
0.003	0.261	0.008	0.386	0.001	0.249	0.006	0.501
0.003	0.262	0.008	0.387	0.001	0.249	0.006	0.502
0.003	0.264	0.008	0.389	0.001	0.25	0.006	0.503
0.003	0.265	0.009	0.391	0.001	0.251	0.006	0.505
0.003	0.267	0.009	0.393	0.001	0.251	0.006	0.506
0.003	0.268	0.009	0.394	0.001	0.252	0.006	0.506
0.003	0.269	0.009	0.397	0.001	0.253	0.006	0.508
0.003	0.271	0.009	0.397	0.001	0.254	0.006	0.508
0.003	0.272	0.009	0.399	0.001	0.254	0.006	0.51
0.003	0.273	0.009	0.4	0.001	0.256	0.006	0.51
0.003	0.275	0.009	0.402	0.001	0.26	0.006	0.511
0.003	0.276	0.009	0.403	0.002	0.261	0.006	0.512
0.003	0.277	0.01	0.404	0.002	0.264	0.006	0.514
0.004	0.279	0.01	0.405	0.002	0.267	0.006	0.514
0.004	0.281	0.01	0.407	0.002	0.269	0.006	0.516
0.004	0.282	0.01	0.407	0.002	0.271	0.006	0.516
0.004	0.283	0.01	0.408	0.002	0.272	0.006	0.517
0.004	0.283	0.01	0.41	0.002	0.274	0.006	0.519
0.004	0.284	0.011	0.411	0.002	0.274	0.006	0.519
0.005	0.284	0.011	0.412	0.002	0.274	0.006	0.521
0.005	0.285	0.011	0.412	0.002	0.275	0.006	0.521
0.005	0.286	0.011	0.413	0.002	0.276	0.006	0.522
0.005	0.287	0.011	0.415	0.002	0.276	0.007	0.524
0.005	0.289	0.011	0.417	0.002	0.279	0.007	0.525
0.005	0.292	0.012	0.42	0.002	0.282	0.007	0.527
0.005	0.292	0.012	0.42	0.002	0.282	0.008	0.527
0.005	0.293	0.012	0.421	0.002	0.282	0.008	0.527
0.005	0.294	0.012	0.422	0.002	0.283	0.008	0.529
0.005	0.295	0.013	0.423	0.002	0.284	0.008	0.53
0.005	0.295	0.013	0.424	0.002	0.286	0.008	0.53
0.005	0.295	0.013	0.425	0.002	0.286	0.008	0.531
0.006	0.296	0.013	0.426	0.002	0.286	0.008	0.532
0.006	0.297	0.013	0.427	0.002	0.287	0.009	0.534
0.006	0.298	0.014	0.428	0.002	0.288	0.009	0.534
0.006	0.299	0.014	0.429	0.002	0.288	0.009	0.536
0.006	0.3	0.014	0.43	0.002	0.29	0.009	0.536
0.006	0.301	0.014	0.431	0.002	0.29	0.009	0.536
0.006	0.302	0.014	0.433	0.002	0.292	0.009	0.537
0.006	0.303	0.014	0.433	0.002	0.294	0.009	0.537
0.006	0.303	0.014	0.434	0.002	0.294	0.009	0.537
0.006	0.303	0.014	0.435	0.002	0.294	0.009	0.538
0.006	0.303	0.015	0.436	0.002	0.294	0.009	0.54
0.006	0.303	0.015	0.438	0.002	0.294	0.009	0.54
0.006	0.305	0.015	0.439	0.002	0.297	0.009	0.54
0.006	0.306	0.015	0.44	0.002	0.298	0.009	0.54
0.006	0.307	0.015	0.44	0.002	0.3	0.009	0.542
0.006	0.308	0.015	0.441	0.002	0.302	0.009	0.542
0.006	0.309	0.015	0.442	0.002	0.302	0.009	0.543
0.006	0.309	0.015	0.443	0.002	0.302	0.009	0.545
0.006	0.31	0.015	0.444	0.002	0.303	0.009	0.545
0.006	0.311	0.015	0.445	0.002	0.303	0.009	0.546
0.006	0.312	0.015	0.446	0.002	0.304	0.01	0.546
0.006	0.312	0.016	0.446	0.002	0.305	0.01	0.548
0.006	0.313	0.016	0.447	0.002	0.306	0.011	0.548
0.006	0.315	0.016	0.448	0.002	0.307	0.011	0.548
0.006	0.316	0.016	0.449	0.002	0.309	0.011	0.548
0.006	0.318	0.016	0.45	0.002	0.31	0.011	0.55
0.006	0.319	0.016	0.451	0.002	0.31	0.011	0.55
0.006	0.32	0.016	0.451	0.002	0.312	0.011	0.55
0.006	0.321	0.017	0.452	0.002	0.312	0.012	0.551
0.006	0.321	0.017	0.453	0.002	0.312	0.012	0.551
0.006	0.321	0.017	0.454	0.002	0.313	0.013	0.553
0.006	0.322	0.017	0.455	0.002	0.314	0.013	0.553
0.006	0.322	0.017	0.455	0.002	0.314	0.013	0.554
0.006	0.324	0.017	0.456	0.002	0.315	0.013	0.555
0.006	0.324	0.017	0.458	0.002	0.316	0.013	0.555
0.006	0.325	0.017	0.458	0.002	0.316	0.013	0.556
0.006	0.326	0.017	0.459	0.002	0.318	0.013	0.557
0.006	0.327	0.017	0.46	0.002	0.319	0.013	0.558
0.006	0.328	0.017	0.46	0.002	0.32	0.013	0.558
0.006	0.328	0.017	0.461	0.002	0.32	0.013	0.559
0.006	0.329	0.017	0.462	0.002	0.32	0.014	0.559
0.006	0.329	0.018	0.463	0.002	0.32	0.014	0.559
0.006	0.33	0.018	0.463	0.002	0.32	0.014	0.559
0.006	0.33	0.018	0.463	0.002	0.321	0.014	0.559
0.006	0.331	0.018	0.464	0.002	0.321	0.015	0.561
0.006	0.331	0.018	0.464	0.002	0.321	0.015	0.561
0.006	0.332	0.018	0.464	0.002	0.322	0.015	0.561
0.006	0.332	0.018	0.465	0.002	0.322	0.015	0.562
0.006	0.332	0.018	0.465	0.002	0.322	0.015	0.562
0.006	0.333	0.018	0.466	0.002	0.323	0.015	0.562
0.006	0.334	0.018	0.466	0.002	0.325	0.015	0.562
0.006	0.335	0.018	0.468	0.002	0.325	0.015	0.563
0.006	0.335	0.018	0.468	0.002	0.326	0.015	0.563
0.006	0.336	0.019	0.469	0.002	0.326	0.015	0.564
0.006	0.337	0.019	0.47	0.002	0.327	0.015	0.564
0.006	0.337	0.019	0.471	0.002	0.327	0.016	0.567
0.006	0.337	0.019	0.472	0.002	0.327	0.016	0.568
0.006	0.337	0.02	0.473	0.002	0.327	0.017	0.569
0.006	0.337	0.02	0.474	0.002	0.327	0.017	0.57
0.006	0.338	0.02	0.475	0.002	0.328	0.017	0.571
0.006	0.339	0.02	0.475	0.002	0.329	0.017	0.571
0.006	0.339	0.02	0.477	0.002	0.329	0.017	0.572
0.006	0.339	0.02	0.477	0.002	0.329	0.017	0.572
0.006	0.34	0.02	0.478	0.002	0.33	0.017	0.572
0.006	0.341	0.02	0.479	0.002	0.33	0.017	0.572
0.006	0.343	0.02	0.48	0.002	0.33	0.017	0.572
0.006	0.343	0.02	0.481	0.002	0.33	0.017	0.573
0.006	0.343	0.02	0.481	0.002	0.33	0.017	0.574
0.006	0.343	0.02	0.482	0.002	0.33	0.017	0.574
0.006	0.343	0.02	0.482	0.002	0.33	0.017	0.574
0.006	0.344	0.02	0.483	0.002	0.332	0.017	0.574
0.006	0.345	0.02	0.483	0.002	0.333	0.017	0.574
0.006	0.345	0.02	0.483	0.002	0.333	0.017	0.574
0.006	0.345	0.02	0.484	0.002	0.333	0.017	0.574
0.006	0.345	0.021	0.485	0.002	0.334	0.017	0.575
0.006	0.346	0.021	0.486	0.002	0.335	0.017	0.575
0.006	0.347	0.021	0.486	0.002	0.335	0.017	0.575
0.006	0.347	0.021	0.487	0.002	0.336	0.017	0.576
0.006	0.348	0.021	0.487	0.002	0.337	0.017	0.576
0.006	0.348	0.021	0.489	0.002	0.337	0.017	0.577
0.006	0.348	0.021	0.49	0.002	0.337	0.017	0.577
0.006	0.348	0.022	0.49	0.002	0.337	0.017	0.577
0.006	0.348	0.022	0.491	0.002	0.337	0.017	0.577
0.006	0.349	0.022	0.492	0.002	0.338	0.017	0.577
0.007	0.35	0.022	0.493	0.002	0.34	0.017	0.577
0.007	0.35	0.022	0.493	0.002	0.34	0.017	0.578
0.007	0.351	0.022	0.494	0.002	0.34	0.017	0.579
0.007	0.351	0.022	0.494	0.002	0.34	0.017	0.579
0.007	0.352	0.023	0.495	0.002	0.342	0.017	0.58
0.007	0.352	0.023	0.496	0.002	0.342	0.017	0.58
0.007	0.352	0.023	0.496	0.002	0.342	0.018	0.581
0.007	0.353	0.023	0.497	0.002	0.342	0.018	0.581
0.007	0.353	0.023	0.497	0.002	0.343	0.018	0.581
0.007	0.354	0.023	0.497	0.002	0.344	0.018	0.581
0.007	0.354	0.023	0.497	0.002	0.345	0.018	0.581
0.007	0.354	0.023	0.497	0.002	0.345	0.018	0.581
0.007	0.354	0.023	0.498	0.002	0.345	0.018	0.581
0.007	0.354	0.023	0.498	0.002	0.345	0.018	0.582
0.007	0.355	0.024	0.499	0.002	0.345	0.018	0.582
0.007	0.355	0.024	0.5	0.002	0.345	0.018	0.582
0.007	0.356	0.024	0.501	0.002	0.346	0.018	0.583
0.007	0.356	0.024	0.501	0.002	0.346	0.018	0.584
0.007	0.356	0.025	0.502	0.002	0.348	0.019	0.584
0.007	0.357	0.025	0.503	0.002	0.348	0.02	0.586
0.007	0.357	0.025	0.503	0.002	0.35	0.02	0.586
0.007	0.358	0.026	0.504	0.002	0.35	0.02	0.586
0.007	0.358	0.026	0.504	0.002	0.35	0.02	0.586
0.007	0.358	0.026	0.505	0.002	0.35	0.02	0.587
0.007	0.358	0.026	0.505	0.002	0.351	0.02	0.587
0.007	0.359	0.026	0.506	0.002	0.351	0.02	0.588
0.007	0.359	0.027	0.506	0.002	0.351	0.02	0.588
0.007	0.359	0.027	0.507	0.002	0.351	0.021	0.589
0.007	0.359	0.027	0.507	0.002	0.351	0.021	0.589
0.007	0.359	0.027	0.507	0.002	0.351	0.021	0.59
0.007	0.36	0.027	0.508	0.002	0.351	0.021	0.59
0.007	0.36	0.027	0.509	0.002	0.351	0.022	0.59
0.007	0.36	0.028	0.51	0.002	0.351	0.023	0.591
0.007	0.361	0.029	0.511	0.002	0.353	0.023	0.591
0.007	0.362	0.029	0.511	0.002	0.353	0.023	0.592
0.007	0.362	0.029	0.512	0.002	0.354	0.023	0.593
0.007	0.363	0.029	0.514	0.002	0.354	0.024	0.594
0.007	0.364	0.029	0.514	0.002	0.355	0.024	0.594
0.007	0.364	0.029	0.514	0.002	0.355	0.025	0.594
0.007	0.364	0.029	0.514	0.002	0.355	0.025	0.594
0.007	0.365	0.029	0.515	0.002	0.355	0.025	0.594
0.007	0.365	0.029	0.516	0.002	0.355	0.025	0.595
0.007	0.366	0.029	0.517	0.002	0.356	0.025	0.595
0.007	0.366	0.029	0.518	0.002	0.356	0.025	0.596
0.007	0.366	0.029	0.518	0.002	0.357	0.025	0.596
0.007	0.366	0.029	0.519	0.002	0.357	0.025	0.597
0.007	0.367	0.029	0.519	0.002	0.357	0.025	0.597
0.007	0.368	0.029	0.521	0.002	0.357	0.025	0.599
0.007	0.368	0.029	0.521	0.002	0.357	0.025	0.599
0.007	0.368	0.029	0.521	0.002	0.358	0.025	0.599
0.008	0.368	0.03	0.522	0.002	0.358	0.025	0.601
0.008	0.369	0.03	0.523	0.002	0.358	0.025	0.602
0.008	0.369	0.03	0.525	0.002	0.358	0.025	0.603
0.008	0.369	0.031	0.525	0.002	0.358	0.026	0.603
0.008	0.369	0.031	0.526	0.002	0.358	0.026	0.603
0.008	0.37	0.031	0.526	0.002	0.359	0.026	0.604
0.008	0.37	0.031	0.526	0.002	0.359	0.026	0.604
0.008	0.37	0.031	0.527	0.002	0.359	0.026	0.604
0.008	0.371	0.031	0.527	0.002	0.361	0.026	0.605
0.008	0.371	0.031	0.528	0.002	0.361	0.026	0.605
0.008	0.371	0.031	0.528	0.002	0.361	0.026	0.606
0.008	0.372	0.031	0.529	0.002	0.361	0.026	0.607
0.008	0.372	0.031	0.529	0.002	0.361	0.026	0.607
0.008	0.372	0.031	0.529	0.002	0.361	0.026	0.608
0.008	0.372	0.032	0.529	0.002	0.361	0.027	0.608
0.008	0.373	0.032	0.53	0.002	0.362	0.027	0.608
0.008	0.373	0.032	0.531	0.002	0.362	0.028	0.609
0.008	0.374	0.032	0.532	0.002	0.362	0.028	0.61
0.008	0.375	0.032	0.532	0.002	0.362	0.028	0.61
0.008	0.375	0.032	0.532	0.002	0.362	0.028	0.61
0.008	0.375	0.032	0.533	0.002	0.362	0.028	0.61
0.008	0.375	0.032	0.533	0.002	0.362	0.028	0.61
0.008	0.376	0.032	0.533	0.002	0.363	0.028	0.61
0.008	0.376	0.032	0.533	0.002	0.363	0.028	0.61
0.008	0.377	0.032	0.534	0.002	0.364	0.028	0.611
0.008	0.377	0.032	0.534	0.002	0.365	0.028	0.612
0.008	0.377	0.033	0.535	0.002	0.365	0.028	0.612
0.008	0.378	0.033	0.535	0.002	0.367	0.028	0.613
0.008	0.379	0.033	0.536	0.002	0.367	0.028	0.614
0.008	0.379	0.033	0.536	0.002	0.369	0.028	0.614
0.008	0.38	0.033	0.536	0.002	0.369	0.028	0.614
0.008	0.38	0.033	0.536	0.002	0.369	0.028	0.614
0.008	0.38	0.033	0.537	0.002	0.369	0.028	0.615
0.008	0.38	0.033	0.538	0.002	0.369	0.028	0.615
0.008	0.381	0.034	0.538	0.002	0.369	0.029	0.615
0.008	0.381	0.035	0.54	0.002	0.369	0.029	0.615
0.008	0.381	0.035	0.54	0.002	0.369	0.03	0.615
0.008	0.381	0.035	0.54	0.002	0.369	0.03	0.616
0.008	0.381	0.035	0.541	0.002	0.369	0.03	0.617
0.008	0.381	0.035	0.541	0.002	0.369	0.03	0.617
0.008	0.381	0.035	0.542	0.002	0.369	0.03	0.617
0.008	0.382	0.035	0.543	0.002	0.369	0.03	0.617
0.008	0.382	0.036	0.544	0.002	0.369	0.03	0.617
0.008	0.382	0.036	0.544	0.002	0.37	0.03	0.617
0.008	0.382	0.036	0.545	0.002	0.37	0.03	0.618
0.008	0.383	0.036	0.546	0.002	0.37	0.03	0.618
0.008	0.383	0.037	0.546	0.002	0.371	0.03	0.618
0.008	0.383	0.037	0.547	0.002	0.371	0.03	0.62
0.008	0.384	0.037	0.548	0.002	0.372	0.03	0.62
0.008	0.384	0.037	0.548	0.002	0.372	0.03	0.62
0.008	0.384	0.038	0.548	0.002	0.372	0.03	0.62
0.008	0.385	0.038	0.549	0.002	0.372	0.03	0.621
0.008	0.385	0.038	0.549	0.002	0.372	0.03	0.621
0.008	0.386	0.038	0.55	0.002	0.373	0.031	0.622
0.008	0.386	0.039	0.55	0.002	0.374	0.031	0.622
0.008	0.386	0.039	0.551	0.002	0.374	0.031	0.622
0.008	0.386	0.039	0.551	0.002	0.374	0.031	0.622
0.008	0.387	0.039	0.551	0.002	0.375	0.031	0.622
0.008	0.387	0.039	0.552	0.002	0.376	0.031	0.623
0.008	0.388	0.04	0.552	0.002	0.376	0.031	0.623
0.008	0.389	0.04	0.553	0.002	0.378	0.031	0.623
0.008	0.389	0.04	0.553	0.002	0.378	0.031	0.623
0.008	0.389	0.04	0.553	0.002	0.379	0.031	0.625
0.008	0.39	0.04	0.554	0.002	0.379	0.031	0.625
0.008	0.39	0.041	0.555	0.002	0.379	0.031	0.626
0.008	0.39	0.041	0.556	0.002	0.379	0.031	0.626
0.008	0.39	0.041	0.556	0.002	0.379	0.032	0.626
0.008	0.391	0.041	0.556	0.002	0.379	0.032	0.626
0.008	0.391	0.041	0.556	0.002	0.379	0.032	0.626
0.008	0.391	0.041	0.557	0.002	0.379	0.032	0.627
0.008	0.391	0.042	0.557	0.002	0.379	0.032	0.627
0.008	0.391	0.042	0.557	0.002	0.379	0.032	0.627
0.008	0.391	0.042	0.557	0.002	0.379	0.033	0.627
0.008	0.391	0.042	0.558	0.002	0.379	0.033	0.628
0.008	0.391	0.042	0.558	0.002	0.379	0.033	0.628
0.008	0.391	0.043	0.558	0.002	0.38	0.033	0.628
0.008	0.391	0.043	0.558	0.002	0.38	0.033	0.628
0.008	0.391	0.043	0.559	0.002	0.38	0.033	0.629
0.008	0.391	0.043	0.56	0.002	0.38	0.033	0.63
0.008	0.392	0.044	0.561	0.002	0.381	0.033	0.631
0.008	0.392	0.044	0.562	0.002	0.381	0.034	0.632
0.008	0.392	0.044	0.562	0.002	0.382	0.034	0.632
0.008	0.392	0.045	0.563	0.002	0.382	0.034	0.633
0.008	0.393	0.045	0.563	0.002	0.382	0.034	0.634
0.008	0.393	0.045	0.564	0.002	0.383	0.034	0.634
0.008	0.393	0.045	0.564	0.002	0.383	0.034	0.634
0.008	0.394	0.045	0.564	0.002	0.384	0.034	0.634
0.008	0.394	0.045	0.564	0.002	0.384	0.034	0.634
0.008	0.395	0.045	0.565	0.002	0.385	0.034	0.635
0.008	0.395	0.045	0.566	0.002	0.385	0.034	0.635
0.008	0.395	0.045	0.566	0.002	0.385	0.034	0.635
0.008	0.395	0.045	0.567	0.002	0.385	0.034	0.636
0.008	0.395	0.045	0.567	0.002	0.385	0.034	0.636
0.008	0.396	0.045	0.568	0.002	0.385	0.034	0.638
0.008	0.396	0.045	0.568	0.002	0.385	0.034	0.638
0.008	0.396	0.046	0.569	0.002	0.385	0.036	0.638
0.008	0.397	0.047	0.57	0.002	0.385	0.036	0.638
0.009	0.397	0.047	0.57	0.002	0.385	0.036	0.638
0.009	0.397	0.047	0.57	0.002	0.385	0.036	0.638
0.009	0.397	0.047	0.571	0.002	0.386	0.036	0.639
0.009	0.398	0.047	0.572	0.002	0.386	0.036	0.64
0.009	0.398	0.047	0.572	0.002	0.386	0.036	0.64
0.009	0.398	0.048	0.572	0.002	0.386	0.036	0.64
0.009	0.399	0.048	0.572	0.002	0.386	0.036	0.64
0.009	0.399	0.048	0.573	0.002	0.386	0.036	0.64
0.009	0.399	0.048	0.573	0.002	0.387	0.036	0.64
0.009	0.401	0.048	0.573	0.002	0.388	0.036	0.64
0.009	0.401	0.048	0.574	0.002	0.388	0.036	0.64
0.009	0.402	0.048	0.574	0.002	0.39	0.036	0.64
0.009	0.402	0.048	0.574	0.002	0.39	0.036	0.64
0.009	0.402	0.048	0.575	0.002	0.391	0.036	0.64
0.009	0.403	0.048	0.576	0.002	0.391	0.036	0.641
0.009	0.403	0.049	0.577	0.002	0.392	0.036	0.641
0.009	0.403	0.049	0.577	0.002	0.393	0.036	0.641
0.009	0.403	0.049	0.577	0.002	0.393	0.037	0.641
0.009	0.404	0.05	0.578	0.002	0.394	0.037	0.642
0.009	0.405	0.05	0.579	0.002	0.394	0.038	0.642
0.009	0.405	0.05	0.579	0.002	0.394	0.038	0.642
0.009	0.406	0.051	0.579	0.002	0.394	0.038	0.642
0.009	0.406	0.051	0.58	0.002	0.396	0.039	0.642
0.009	0.407	0.051	0.58	0.002	0.396	0.039	0.642
0.009	0.407	0.051	0.58	0.002	0.396	0.039	0.642
0.009	0.407	0.051	0.58	0.002	0.396	0.039	0.642
0.009	0.407	0.051	0.58	0.002	0.396	0.039	0.642
0.009	0.407	0.051	0.58	0.002	0.396	0.039	0.642
0.009	0.407	0.051	0.581	0.002	0.396	0.04	0.642
0.009	0.407	0.051	0.581	0.002	0.396	0.04	0.642
0.009	0.407	0.051	0.581	0.002	0.396	0.04	0.642
0.009	0.408	0.052	0.581	0.002	0.397	0.041	0.642
0.009	0.408	0.052	0.581	0.002	0.397	0.041	0.642
0.009	0.409	0.052	0.582	0.002	0.397	0.041	0.642
0.009	0.409	0.052	0.582	0.002	0.397	0.041	0.643
0.009	0.41	0.052	0.582	0.002	0.398	0.042	0.643
0.009	0.41	0.053	0.583	0.002	0.398	0.042	0.644
0.009	0.411	0.053	0.584	0.002	0.398	0.042	0.644
0.009	0.411	0.053	0.584	0.002	0.399	0.042	0.644
0.009	0.411	0.053	0.584	0.002	0.399	0.042	0.644
0.009	0.412	0.053	0.585	0.002	0.399	0.042	0.644
0.009	0.412	0.053	0.585	0.002	0.399	0.042	0.645
0.009	0.412	0.053	0.586	0.002	0.401	0.042	0.645
0.009	0.412	0.053	0.586	0.002	0.401	0.042	0.646
0.009	0.413	0.053	0.586	0.002	0.401	0.042	0.647
0.009	0.413	0.054	0.587	0.002	0.401	0.042	0.647
0.009	0.414	0.054	0.587	0.002	0.401	0.042	0.647
0.009	0.414	0.054	0.588	0.002	0.402	0.042	0.648
0.009	0.414	0.054	0.589	0.002	0.402	0.042	0.649
0.009	0.414	0.054	0.589	0.002	0.402	0.042	0.649
0.009	0.414	0.054	0.589	0.002	0.402	0.042	0.649
0.009	0.415	0.054	0.59	0.002	0.403	0.043	0.649
0.009	0.415	0.055	0.59	0.002	0.403	0.043	0.649
0.009	0.415	0.055	0.591	0.002	0.403	0.043	0.649
0.009	0.415	0.055	0.592	0.002	0.404	0.043	0.65
0.009	0.416	0.055	0.592	0.002	0.404	0.043	0.65
0.009	0.416	0.055	0.592	0.002	0.404	0.043	0.65
0.009	0.416	0.055	0.593	0.002	0.404	0.044	0.65
0.009	0.416	0.055	0.594	0.002	0.404	0.044	0.651
0.009	0.416	0.055	0.594	0.002	0.404	0.044	0.651
0.009	0.416	0.055	0.595	0.002	0.404	0.044	0.651
0.009	0.417	0.055	0.595	0.002	0.404	0.044	0.651
0.009	0.417	0.055	0.596	0.002	0.404	0.044	0.652
0.009	0.417	0.055	0.596	0.002	0.404	0.044	0.652
0.009	0.417	0.056	0.597	0.002	0.404	0.044	0.654
0.009	0.418	0.056	0.598	0.002	0.404	0.045	0.655
0.009	0.418	0.056	0.598	0.002	0.405	0.046	0.655
0.009	0.418	0.056	0.598	0.002	0.405	0.046	0.656
0.01	0.419	0.056	0.599	0.002	0.405	0.046	0.657
0.01	0.419	0.056	0.6	0.002	0.405	0.046	0.658
0.01	0.419	0.057	0.6	0.002	0.406	0.046	0.658
0.01	0.42	0.057	0.6	0.002	0.406	0.046	0.659
0.01	0.42	0.057	0.601	0.002	0.406	0.046	0.659
0.01	0.421	0.058	0.602	0.002	0.407	0.046	0.66
0.01	0.421	0.058	0.602	0.002	0.407	0.046	0.66
0.01	0.421	0.058	0.602	0.002	0.407	0.046	0.66
0.01	0.422	0.058	0.602	0.002	0.408	0.046	0.66
0.01	0.422	0.058	0.603	0.002	0.408	0.046	0.661
0.01	0.422	0.058	0.604	0.002	0.408	0.047	0.662
0.01	0.423	0.058	0.604	0.002	0.409	0.047	0.662
0.01	0.423	0.059	0.604	0.002	0.41	0.047	0.662
0.01	0.424	0.059	0.604	0.002	0.41	0.047	0.662
0.011	0.424	0.059	0.605	0.003	0.41	0.047	0.663
0.011	0.424	0.059	0.606	0.003	0.41	0.047	0.664
0.011	0.425	0.059	0.606	0.003	0.41	0.047	0.664
0.011	0.425	0.061	0.606	0.003	0.411	0.047	0.664
0.011	0.425	0.061	0.606	0.003	0.411	0.048	0.664
0.011	0.425	0.061	0.607	0.003	0.411	0.048	0.666
0.011	0.425	0.062	0.608	0.003	0.411	0.049	0.666
0.011	0.425	0.062	0.608	0.003	0.411	0.05	0.666
0.011	0.425	0.063	0.609	0.003	0.411	0.05	0.668
0.011	0.426	0.063	0.609	0.003	0.412	0.05	0.668
0.011	0.426	0.063	0.609	0.003	0.412	0.05	0.668
0.011	0.426	0.063	0.61	0.003	0.412	0.05	0.668
0.011	0.426	0.063	0.61	0.003	0.412	0.05	0.668
0.011	0.426	0.063	0.611	0.003	0.412	0.05	0.668
0.011	0.426	0.063	0.611	0.003	0.412	0.05	0.669
0.011	0.427	0.064	0.611	0.003	0.413	0.05	0.67
0.011	0.427	0.064	0.612	0.003	0.414	0.051	0.67
0.011	0.428	0.064	0.612	0.003	0.414	0.051	0.67
0.011	0.428	0.064	0.612	0.003	0.415	0.051	0.67
0.011	0.428	0.065	0.612	0.003	0.415	0.052	0.671
0.011	0.429	0.065	0.613	0.003	0.415	0.052	0.671
0.011	0.429	0.065	0.613	0.003	0.416	0.052	0.672
0.011	0.429	0.065	0.614	0.003	0.416	0.052	0.673
0.011	0.431	0.065	0.614	0.003	0.418	0.052	0.673
0.011	0.431	0.065	0.614	0.003	0.42	0.052	0.673
0.011	0.432	0.066	0.614	0.003	0.421	0.052	0.673
0.012	0.432	0.066	0.615	0.003	0.421	0.052	0.674
0.012	0.432	0.067	0.615	0.003	0.422	0.053	0.674
0.012	0.432	0.067	0.615	0.003	0.422	0.053	0.674
0.012	0.433	0.067	0.616	0.003	0.422	0.054	0.676
0.012	0.433	0.067	0.617	0.003	0.422	0.054	0.677
0.012	0.433	0.067	0.618	0.003	0.423	0.054	0.677
0.012	0.433	0.067	0.618	0.003	0.423	0.054	0.677
0.012	0.434	0.068	0.619	0.003	0.423	0.054	0.677
0.012	0.434	0.068	0.619	0.003	0.424	0.054	0.678
0.012	0.435	0.068	0.619	0.003	0.425	0.054	0.678
0.012	0.435	0.068	0.62	0.003	0.425	0.054	0.678
0.012	0.436	0.068	0.621	0.003	0.426	0.054	0.678
0.012	0.436	0.068	0.621	0.003	0.426	0.054	0.679
0.012	0.436	0.068	0.621	0.003	0.426	0.054	0.679
0.012	0.436	0.069	0.621	0.003	0.426	0.055	0.679
0.012	0.437	0.069	0.622	0.003	0.427	0.055	0.681
0.012	0.437	0.069	0.623	0.003	0.427	0.055	0.681
0.012	0.437	0.069	0.623	0.003	0.427	0.055	0.681
0.012	0.437	0.069	0.623	0.003	0.427	0.055	0.682
0.012	0.438	0.069	0.624	0.003	0.428	0.055	0.682
0.013	0.438	0.07	0.624	0.003	0.428	0.055	0.683
0.013	0.438	0.07	0.625	0.003	0.428	0.055	0.683
0.013	0.438	0.07	0.625	0.003	0.428	0.055	0.683
0.013	0.439	0.071	0.626	0.003	0.429	0.055	0.684
0.013	0.439	0.071	0.627	0.003	0.429	0.056	0.684
0.013	0.439	0.071	0.627	0.003	0.429	0.056	0.684
0.013	0.439	0.071	0.627	0.003	0.429	0.056	0.684
0.013	0.44	0.072	0.627	0.003	0.429	0.056	0.684
0.013	0.44	0.072	0.628	0.003	0.429	0.056	0.684
0.013	0.441	0.072	0.628	0.003	0.43	0.056	0.684
0.013	0.441	0.072	0.628	0.003	0.43	0.056	0.686
0.013	0.441	0.072	0.629	0.003	0.43	0.056	0.686
0.013	0.442	0.072	0.629	0.003	0.43	0.056	0.687
0.013	0.442	0.072	0.63	0.003	0.43	0.056	0.687
0.013	0.442	0.072	0.63	0.003	0.43	0.056	0.687
0.014	0.442	0.072	0.63	0.003	0.43	0.056	0.687
0.014	0.442	0.072	0.631	0.003	0.43	0.056	0.687
0.014	0.443	0.072	0.631	0.003	0.43	0.057	0.687
0.014	0.443	0.072	0.631	0.003	0.43	0.057	0.687
0.014	0.444	0.073	0.631	0.003	0.431	0.057	0.687
0.014	0.444	0.073	0.632	0.003	0.431	0.057	0.687
0.014	0.444	0.073	0.632	0.003	0.431	0.057	0.687
0.014	0.444	0.073	0.633	0.003	0.431	0.057	0.689
0.014	0.444	0.073	0.633	0.003	0.432	0.057	0.689
0.014	0.445	0.073	0.634	0.003	0.432	0.057	0.689
0.014	0.445	0.074	0.634	0.003	0.432	0.057	0.69
0.014	0.446	0.075	0.634	0.003	0.432	0.057	0.69
0.014	0.446	0.075	0.635	0.003	0.433	0.057	0.69
0.014	0.446	0.075	0.635	0.003	0.433	0.057	0.69
0.014	0.447	0.075	0.636	0.003	0.433	0.057	0.691
0.014	0.447	0.076	0.636	0.003	0.433	0.057	0.691
0.014	0.447	0.076	0.637	0.003	0.433	0.057	0.691
0.014	0.447	0.076	0.637	0.003	0.433	0.057	0.691
0.014	0.448	0.077	0.637	0.003	0.434	0.058	0.691
0.014	0.448	0.078	0.638	0.003	0.435	0.058	0.691
0.014	0.448	0.078	0.638	0.003	0.435	0.058	0.691
0.014	0.448	0.078	0.639	0.003	0.436	0.058	0.692
0.014	0.448	0.078	0.639	0.003	0.436	0.058	0.692
0.014	0.448	0.078	0.639	0.003	0.436	0.058	0.692
0.014	0.449	0.079	0.639	0.003	0.436	0.059	0.692
0.014	0.449	0.079	0.64	0.003	0.436	0.06	0.693
0.014	0.45	0.079	0.641	0.003	0.437	0.06	0.694
0.014	0.45	0.08	0.641	0.003	0.437	0.06	0.694
0.014	0.45	0.08	0.641	0.003	0.437	0.06	0.695
0.015	0.451	0.08	0.642	0.003	0.437	0.06	0.695
0.015	0.451	0.08	0.642	0.003	0.437	0.06	0.696
0.015	0.451	0.081	0.642	0.003	0.438	0.06	0.696
0.015	0.451	0.081	0.643	0.003	0.438	0.06	0.697
0.015	0.451	0.082	0.643	0.003	0.438	0.061	0.697
0.015	0.451	0.082	0.643	0.003	0.438	0.061	0.697
0.015	0.451	0.082	0.643	0.003	0.438	0.061	0.697
0.015	0.452	0.082	0.643	0.003	0.438	0.061	0.697
0.015	0.452	0.082	0.644	0.003	0.438	0.061	0.697
0.015	0.452	0.082	0.644	0.003	0.438	0.061	0.697
0.015	0.453	0.082	0.644	0.003	0.439	0.062	0.698
0.015	0.453	0.083	0.644	0.003	0.439	0.062	0.698
0.015	0.453	0.083	0.644	0.003	0.439	0.062	0.699
0.015	0.454	0.084	0.645	0.003	0.441	0.062	0.7
0.015	0.454	0.084	0.646	0.003	0.441	0.062	0.7
0.015	0.454	0.085	0.646	0.003	0.441	0.062	0.7
0.015	0.454	0.085	0.646	0.003	0.441	0.063	0.7
0.015	0.454	0.085	0.647	0.003	0.441	0.063	0.701
0.015	0.454	0.085	0.647	0.003	0.441	0.063	0.701
0.015	0.454	0.086	0.648	0.003	0.441	0.064	0.701
0.015	0.455	0.086	0.648	0.003	0.441	0.064	0.701
0.015	0.455	0.086	0.649	0.004	0.441	0.064	0.702
0.015	0.455	0.086	0.649	0.004	0.441	0.064	0.702
0.015	0.456	0.086	0.65	0.004	0.441	0.064	0.702
0.015	0.456	0.086	0.65	0.004	0.441	0.064	0.702
0.015	0.456	0.086	0.65	0.004	0.441	0.064	0.702
0.015	0.456	0.086	0.65	0.004	0.441	0.064	0.702
0.015	0.456	0.086	0.65	0.004	0.441	0.064	0.702
0.015	0.458	0.089	0.654	0.004	0.443	0.065	0.705
0.015	0.458	0.089	0.654	0.004	0.443	0.065	0.705
0.015	0.458	0.089	0.654	0.004	0.443	0.065	0.705
0.015	0.458	0.089	0.654	0.004	0.443	0.065	0.705
0.015	0.458	0.089	0.654	0.004	0.443	0.065	0.705
0.015	0.458	0.089	0.654	0.004	0.443	0.065	0.705
0.015	0.458	0.09	0.654	0.004	0.443	0.066	0.705
0.015	0.459	0.09	0.655	0.004	0.444	0.066	0.706
0.015	0.459	0.091	0.655	0.004	0.444	0.066	0.706
0.015	0.459	0.091	0.655	0.004	0.444	0.066	0.706
0.015	0.459	0.091	0.655	0.004	0.444	0.066	0.706
0.015	0.46	0.091	0.656	0.004	0.444	0.066	0.706
0.015	0.46	0.091	0.656	0.004	0.444	0.066	0.706
0.016	0.46	0.091	0.656	0.004	0.444	0.066	0.706
0.016	0.461	0.092	0.657	0.004	0.444	0.066	0.706
0.016	0.461	0.092	0.657	0.004	0.445	0.066	0.706
0.016	0.461	0.092	0.658	0.004	0.445	0.067	0.707
0.016	0.461	0.093	0.659	0.004	0.445	0.068	0.707
0.016	0.462	0.093	0.659	0.004	0.446	0.068	0.708
0.016	0.462	0.093	0.66	0.004	0.447	0.068	0.708
0.016	0.462	0.093	0.66	0.004	0.447	0.068	0.709
0.016	0.463	0.093	0.661	0.004	0.447	0.068	0.71
0.016	0.463	0.093	0.661	0.004	0.448	0.068	0.71
0.016	0.463	0.094	0.662	0.004	0.448	0.068	0.71
0.016	0.464	0.094	0.662	0.004	0.448	0.068	0.71
0.016	0.464	0.094	0.664	0.004	0.449	0.069	0.71
0.016	0.464	0.094	0.664	0.004	0.449	0.069	0.711
0.016	0.465	0.095	0.665	0.004	0.449	0.07	0.711
0.016	0.465	0.095	0.665	0.004	0.449	0.07	0.711
0.016	0.465	0.095	0.665	0.004	0.45	0.07	0.711
0.016	0.466	0.096	0.665	0.004	0.45	0.07	0.711
0.016	0.466	0.096	0.665	0.004	0.45	0.07	0.711
0.016	0.466	0.097	0.666	0.004	0.45	0.07	0.713
0.016	0.466	0.097	0.666	0.004	0.45	0.07	0.713
0.016	0.466	0.097	0.666	0.004	0.45	0.07	0.713
0.016	0.466	0.098	0.667	0.004	0.45	0.071	0.713
0.016	0.467	0.098	0.667	0.004	0.452	0.071	0.713
0.016	0.468	0.098	0.667	0.004	0.452	0.071	0.713
0.016	0.468	0.098	0.668	0.004	0.452	0.072	0.713
0.016	0.468	0.099	0.668	0.004	0.453	0.073	0.713
0.016	0.468	0.099	0.668	0.004	0.453	0.073	0.713
0.016	0.469	0.1	0.668	0.004	0.454	0.073	0.713
0.016	0.469	0.1	0.669	0.004	0.454	0.073	0.714
0.016	0.47	0.1	0.669	0.004	0.455	0.074	0.715
0.016	0.47	0.101	0.669	0.004	0.455	0.074	0.715
0.017	0.47	0.101	0.669	0.004	0.455	0.074	0.715
0.017	0.47	0.102	0.669	0.004	0.455	0.074	0.715
0.017	0.47	0.102	0.67	0.004	0.455	0.074	0.715
0.017	0.47	0.102	0.67	0.004	0.455	0.074	0.716
0.017	0.47	0.102	0.671	0.004	0.456	0.074	0.716
0.017	0.47	0.103	0.671	0.004	0.456	0.076	0.716
0.017	0.471	0.103	0.672	0.004	0.457	0.076	0.718
0.018	0.471	0.103	0.672	0.004	0.457	0.076	0.718
0.018	0.471	0.104	0.673	0.004	0.457	0.076	0.718
0.018	0.472	0.105	0.673	0.004	0.458	0.078	0.718
0.018	0.472	0.106	0.673	0.004	0.458	0.079	0.718
0.018	0.472	0.106	0.674	0.004	0.458	0.08	0.718
0.018	0.472	0.107	0.674	0.004	0.458	0.08	0.719
0.018	0.473	0.108	0.674	0.004	0.458	0.08	0.719
0.018	0.473	0.108	0.675	0.004	0.459	0.081	0.719
0.018	0.473	0.109	0.675	0.004	0.46	0.081	0.719
0.018	0.473	0.109	0.675	0.004	0.46	0.081	0.72
0.018	0.473	0.109	0.676	0.004	0.46	0.081	0.72
0.018	0.474	0.11	0.676	0.004	0.46	0.081	0.721
0.018	0.474	0.11	0.676	0.004	0.46	0.081	0.721
0.018	0.474	0.11	0.676	0.004	0.46	0.081	0.721
0.018	0.474	0.111	0.677	0.004	0.461	0.082	0.722
0.018	0.475	0.111	0.677	0.004	0.462	0.082	0.722
0.018	0.475	0.111	0.677	0.004	0.463	0.082	0.723
0.018	0.476	0.111	0.678	0.004	0.463	0.082	0.724
0.018	0.476	0.111	0.678	0.004	0.463	0.082	0.724
0.018	0.476	0.111	0.678	0.004	0.463	0.082	0.724
0.019	0.476	0.112	0.679	0.004	0.463	0.083	0.724
0.019	0.476	0.112	0.679	0.004	0.463	0.084	0.724
0.019	0.477	0.113	0.679	0.004	0.463	0.084	0.725
0.019	0.477	0.113	0.68	0.004	0.463	0.084	0.725
0.019	0.477	0.114	0.68	0.004	0.463	0.084	0.726
0.019	0.478	0.114	0.68	0.004	0.463	0.084	0.726
0.019	0.479	0.114	0.681	0.004	0.464	0.084	0.727
0.019	0.479	0.115	0.681	0.004	0.464	0.084	0.727
0.019	0.479	0.115	0.682	0.004	0.464	0.084	0.727
0.019	0.479	0.116	0.682	0.004	0.465	0.085	0.728
0.019	0.48	0.116	0.682	0.004	0.465	0.085	0.729
0.019	0.48	0.116	0.682	0.004	0.465	0.085	0.729
0.019	0.48	0.116	0.683	0.004	0.465	0.085	0.73
0.019	0.48	0.117	0.683	0.004	0.465	0.085	0.73
0.019	0.481	0.117	0.683	0.004	0.465	0.085	0.73
0.019	0.481	0.117	0.683	0.004	0.465	0.085	0.73
0.019	0.482	0.117	0.684	0.004	0.466	0.085	0.73
0.019	0.482	0.118	0.684	0.004	0.467	0.086	0.731
0.019	0.482	0.118	0.685	0.004	0.467	0.086	0.732
0.019	0.482	0.118	0.685	0.004	0.467	0.086	0.732
0.02	0.482	0.118	0.686	0.004	0.467	0.086	0.732
0.02	0.483	0.119	0.687	0.004	0.468	0.086	0.732
0.02	0.483	0.119	0.687	0.004	0.468	0.086	0.733
0.02	0.484	0.12	0.688	0.004	0.468	0.086	0.734
0.02	0.484	0.12	0.689	0.004	0.469	0.086	0.734
0.02	0.484	0.12	0.689	0.004	0.47	0.086	0.734
0.02	0.484	0.121	0.69	0.004	0.47	0.087	0.735
0.02	0.485	0.121	0.69	0.004	0.47	0.087	0.736
0.02	0.485	0.121	0.69	0.004	0.47	0.087	0.737
0.02	0.485	0.121	0.69	0.004	0.47	0.087	0.737
0.02	0.485	0.122	0.691	0.004	0.47	0.087	0.737
0.02	0.486	0.122	0.691	0.004	0.471	0.087	0.737
0.02	0.486	0.123	0.691	0.004	0.471	0.087	0.738
0.02	0.486	0.123	0.692	0.004	0.472	0.087	0.738
0.02	0.486	0.123	0.693	0.004	0.472	0.087	0.738
0.02	0.487	0.123	0.693	0.004	0.472	0.087	0.739
0.021	0.487	0.123	0.694	0.004	0.472	0.087	0.739
0.021	0.487	0.124	0.695	0.004	0.472	0.087	0.74
0.021	0.487	0.124	0.695	0.004	0.473	0.087	0.74
0.021	0.487	0.124	0.696	0.004	0.473	0.088	0.74
0.021	0.487	0.124	0.697	0.004	0.473	0.089	0.741
0.021	0.487	0.124	0.697	0.004	0.473	0.089	0.742
0.021	0.488	0.125	0.697	0.004	0.473	0.089	0.742
0.021	0.488	0.126	0.698	0.004	0.473	0.09	0.742
0.021	0.488	0.126	0.698	0.004	0.473	0.09	0.743
0.021	0.488	0.126	0.7	0.004	0.473	0.09	0.744
0.021	0.489	0.126	0.7	0.004	0.473	0.09	0.744
0.021	0.489	0.128	0.7	0.004	0.473	0.09	0.745
0.021	0.49	0.128	0.701	0.004	0.473	0.09	0.745
0.021	0.49	0.128	0.701	0.004	0.473	0.09	0.745
0.022	0.49	0.129	0.701	0.005	0.473	0.091	0.745
0.022	0.49	0.129	0.702	0.005	0.473	0.092	0.746
0.022	0.49	0.129	0.702	0.005	0.473	0.092	0.747
0.022	0.49	0.129	0.703	0.006	0.473	0.092	0.747
0.022	0.491	0.13	0.704	0.006	0.473	0.092	0.748
0.022	0.491	0.131	0.704	0.006	0.473	0.093	0.748
0.022	0.491	0.131	0.704	0.006	0.473	0.094	0.748
0.022	0.491	0.131	0.705	0.006	0.473	0.094	0.749
0.022	0.491	0.132	0.706	0.006	0.473	0.094	0.75
0.022	0.491	0.133	0.706	0.006	0.473	0.094	0.751
0.022	0.491	0.133	0.707	0.006	0.473	0.094	0.751
0.023	0.492	0.134	0.707	0.006	0.474	0.094	0.751
0.023	0.493	0.134	0.709	0.006	0.474	0.094	0.753
0.023	0.494	0.135	0.709	0.006	0.474	0.094	0.753
0.023	0.494	0.136	0.709	0.006	0.474	0.095	0.753
0.023	0.494	0.136	0.71	0.006	0.474	0.095	0.754
0.023	0.494	0.136	0.711	0.006	0.474	0.095	0.754
0.023	0.494	0.137	0.711	0.006	0.474	0.095	0.754
0.023	0.494	0.137	0.712	0.006	0.474	0.095	0.754
0.023	0.495	0.137	0.712	0.006	0.475	0.095	0.755
0.023	0.495	0.137	0.712	0.006	0.475	0.095	0.755
0.023	0.496	0.138	0.713	0.006	0.476	0.095	0.756
0.023	0.496	0.138	0.713	0.006	0.476	0.095	0.756
0.023	0.497	0.138	0.714	0.006	0.476	0.095	0.756
0.023	0.497	0.14	0.715	0.007	0.476	0.097	0.757
0.023	0.497	0.14	0.716	0.007	0.477	0.097	0.758
0.023	0.498	0.141	0.717	0.007	0.477	0.097	0.759
0.023	0.498	0.141	0.717	0.007	0.477	0.097	0.759
0.024	0.499	0.142	0.717	0.007	0.478	0.098	0.759
0.024	0.499	0.142	0.718	0.007	0.478	0.099	0.759
0.024	0.499	0.142	0.719	0.007	0.478	0.099	0.76
0.024	0.5	0.143	0.719	0.007	0.478	0.1	0.76
0.024	0.5	0.143	0.72	0.007	0.478	0.1	0.76
0.024	0.5	0.144	0.72	0.007	0.478	0.101	0.76
0.024	0.5	0.144	0.721	0.007	0.478	0.102	0.761
0.025	0.501	0.145	0.721	0.007	0.479	0.102	0.761
0.025	0.501	0.146	0.721	0.007	0.479	0.103	0.761
0.025	0.501	0.146	0.722	0.007	0.479	0.104	0.761
0.025	0.501	0.147	0.723	0.007	0.479	0.105	0.761
0.025	0.502	0.147	0.723	0.007	0.48	0.105	0.761
0.025	0.502	0.147	0.723	0.007	0.48	0.105	0.761
0.025	0.502	0.147	0.724	0.008	0.48	0.105	0.761
0.025	0.503	0.147	0.724	0.008	0.481	0.105	0.761
0.026	0.503	0.148	0.725	0.008	0.481	0.105	0.761
0.026	0.503	0.148	0.725	0.008	0.481	0.105	0.761
0.026	0.503	0.148	0.726	0.008	0.481	0.105	0.761
0.026	0.504	0.149	0.726	0.009	0.481	0.108	0.761
0.026	0.504	0.15	0.726	0.009	0.481	0.108	0.761
0.026	0.504	0.15	0.726	0.009	0.481	0.108	0.761
0.026	0.505	0.151	0.727	0.009	0.481	0.109	0.761
0.026	0.505	0.151	0.727	0.009	0.481	0.109	0.761
0.026	0.505	0.151	0.728	0.009	0.481	0.109	0.761
0.026	0.506	0.152	0.729	0.009	0.482	0.11	0.761
0.026	0.506	0.153	0.73	0.009	0.482	0.11	0.761
0.026	0.506	0.153	0.73	0.009	0.482	0.111	0.761
0.027	0.506	0.153	0.73	0.01	0.482	0.111	0.761
0.027	0.506	0.153	0.731	0.01	0.482	0.112	0.762
0.027	0.507	0.154	0.732	0.01	0.482	0.113	0.764
0.027	0.507	0.155	0.733	0.01	0.482	0.113	0.765
0.027	0.508	0.155	0.733	0.01	0.483	0.114	0.765
0.027	0.508	0.155	0.733	0.01	0.483	0.114	0.766
0.027	0.509	0.156	0.734	0.01	0.483	0.114	0.766
0.027	0.509	0.156	0.734	0.01	0.483	0.114	0.766
0.027	0.509	0.157	0.735	0.01	0.483	0.114	0.766
0.027	0.51	0.157	0.735	0.01	0.484	0.114	0.766
0.027	0.51	0.158	0.736	0.01	0.484	0.115	0.766
0.027	0.51	0.159	0.737	0.01	0.484	0.116	0.766
0.027	0.51	0.159	0.737	0.011	0.484	0.117	0.766
0.027	0.511	0.159	0.737	0.011	0.484	0.117	0.767
0.027	0.511	0.16	0.738	0.011	0.484	0.118	0.767
0.027	0.511	0.16	0.738	0.011	0.484	0.118	0.767
0.028	0.511	0.16	0.738	0.012	0.484	0.118	0.767
0.028	0.512	0.161	0.739	0.012	0.484	0.119	0.769
0.028	0.512	0.161	0.739	0.012	0.484	0.119	0.769
0.028	0.512	0.161	0.74	0.012	0.484	0.119	0.77
0.028	0.512	0.162	0.74	0.013	0.484	0.119	0.77
0.028	0.513	0.163	0.741	0.013	0.484	0.119	0.77
0.028	0.513	0.164	0.741	0.013	0.484	0.121	0.77
0.029	0.513	0.164	0.742	0.013	0.484	0.121	0.772
0.029	0.514	0.165	0.742	0.013	0.484	0.122	0.772
0.029	0.514	0.166	0.743	0.013	0.484	0.124	0.774
0.029	0.514	0.167	0.744	0.013	0.485	0.124	0.775
0.029	0.516	0.167	0.745	0.013	0.486	0.125	0.777
0.029	0.516	0.168	0.746	0.013	0.486	0.127	0.777
0.029	0.516	0.169	0.747	0.014	0.486	0.128	0.778
0.03	0.516	0.169	0.747	0.014	0.486	0.128	0.778
0.03	0.516	0.17	0.748	0.015	0.486	0.129	0.778
0.03	0.516	0.17	0.748	0.015	0.486	0.129	0.778
0.03	0.517	0.17	0.749	0.015	0.486	0.129	0.779
0.03	0.517	0.172	0.749	0.015	0.487	0.13	0.779
0.03	0.517	0.172	0.75	0.015	0.487	0.13	0.78
0.03	0.517	0.173	0.75	0.015	0.487	0.13	0.78
0.03	0.517	0.173	0.751	0.015	0.487	0.13	0.78
0.03	0.517	0.174	0.752	0.015	0.487	0.13	0.781
0.031	0.518	0.174	0.754	0.015	0.487	0.131	0.782
0.031	0.518	0.175	0.754	0.015	0.487	0.131	0.782
0.031	0.519	0.175	0.754	0.016	0.488	0.131	0.782
0.031	0.519	0.176	0.755	0.016	0.488	0.131	0.782
0.031	0.519	0.177	0.755	0.017	0.488	0.131	0.782
0.031	0.519	0.177	0.756	0.017	0.488	0.132	0.782
0.031	0.519	0.178	0.756	0.017	0.488	0.132	0.782
0.032	0.519	0.178	0.757	0.017	0.488	0.132	0.782
0.032	0.519	0.179	0.758	0.017	0.488	0.132	0.783
0.032	0.52	0.179	0.758	0.017	0.488	0.133	0.783
0.032	0.521	0.18	0.758	0.017	0.489	0.133	0.783
0.032	0.521	0.18	0.759	0.017	0.489	0.133	0.783
0.032	0.521	0.181	0.76	0.017	0.489	0.134	0.783
0.032	0.522	0.182	0.761	0.017	0.489	0.135	0.785
0.033	0.522	0.182	0.762	0.018	0.489	0.135	0.785
0.033	0.522	0.184	0.762	0.018	0.489	0.137	0.786
0.033	0.523	0.184	0.763	0.018	0.49	0.137	0.787
0.033	0.523	0.185	0.763	0.018	0.49	0.137	0.787
0.033	0.523	0.185	0.763	0.018	0.49	0.137	0.787
0.033	0.523	0.186	0.763	0.018	0.49	0.137	0.788
0.033	0.523	0.186	0.764	0.018	0.49	0.138	0.788
0.034	0.523	0.187	0.764	0.018	0.49	0.138	0.788
0.034	0.523	0.187	0.764	0.018	0.49	0.138	0.788
0.034	0.524	0.188	0.766	0.018	0.49	0.138	0.789
0.034	0.524	0.19	0.766	0.018	0.49	0.139	0.789
0.034	0.524	0.191	0.766	0.019	0.49	0.139	0.79
0.034	0.524	0.192	0.767	0.019	0.49	0.14	0.79
0.034	0.524	0.192	0.767	0.019	0.49	0.14	0.79
0.034	0.525	0.193	0.768	0.019	0.49	0.14	0.791
0.034	0.525	0.194	0.769	0.019	0.49	0.141	0.791
0.035	0.525	0.195	0.769	0.019	0.491	0.141	0.792
0.035	0.526	0.195	0.77	0.02	0.492	0.141	0.792
0.035	0.526	0.195	0.77	0.02	0.492	0.141	0.792
0.035	0.527	0.196	0.771	0.02	0.492	0.141	0.793
0.036	0.527	0.196	0.771	0.02	0.492	0.141	0.794
0.036	0.527	0.197	0.772	0.02	0.493	0.141	0.794
0.036	0.527	0.198	0.774	0.021	0.493	0.143	0.796
0.036	0.528	0.199	0.775	0.021	0.493	0.143	0.798
0.037	0.529	0.199	0.776	0.022	0.494	0.144	0.798
0.037	0.529	0.201	0.776	0.022	0.494	0.146	0.798
0.037	0.529	0.201	0.777	0.023	0.494	0.146	0.798
0.037	0.529	0.203	0.777	0.023	0.495	0.148	0.799
0.038	0.529	0.203	0.778	0.023	0.495	0.148	0.8
0.038	0.529	0.204	0.778	0.023	0.495	0.15	0.8
0.038	0.53	0.205	0.779	0.023	0.495	0.151	0.8
0.038	0.53	0.206	0.779	0.023	0.495	0.152	0.801
0.038	0.53	0.206	0.78	0.023	0.495	0.152	0.801
0.038	0.531	0.206	0.78	0.024	0.495	0.153	0.802
0.039	0.531	0.207	0.781	0.024	0.495	0.153	0.802
0.039	0.531	0.207	0.782	0.024	0.495	0.153	0.802
0.039	0.531	0.208	0.782	0.024	0.495	0.153	0.802
0.039	0.531	0.208	0.784	0.024	0.495	0.153	0.804
0.039	0.532	0.209	0.784	0.024	0.495	0.153	0.804
0.039	0.533	0.211	0.784	0.025	0.495	0.154	0.804
0.039	0.533	0.212	0.785	0.025	0.495	0.154	0.804
0.039	0.533	0.212	0.787	0.025	0.495	0.155	0.805
0.039	0.534	0.213	0.787	0.026	0.496	0.156	0.805
0.04	0.534	0.215	0.788	0.026	0.496	0.156	0.805
0.04	0.534	0.216	0.789	0.026	0.496	0.156	0.807
0.04	0.535	0.216	0.791	0.026	0.497	0.156	0.809
0.04	0.535	0.218	0.791	0.026	0.497	0.156	0.81
0.04	0.535	0.218	0.791	0.026	0.497	0.157	0.81
0.041	0.535	0.219	0.792	0.027	0.497	0.158	0.81
0.041	0.536	0.22	0.793	0.028	0.497	0.159	0.811
0.041	0.536	0.222	0.793	0.028	0.497	0.161	0.811
0.042	0.536	0.223	0.793	0.028	0.497	0.161	0.811
0.042	0.536	0.224	0.794	0.029	0.497	0.161	0.812
0.043	0.536	0.224	0.794	0.03	0.497	0.162	0.812
0.043	0.537	0.224	0.794	0.03	0.497	0.162	0.812
0.043	0.537	0.225	0.795	0.03	0.498	0.162	0.813
0.043	0.537	0.227	0.796	0.03	0.498	0.163	0.813
0.043	0.538	0.228	0.796	0.03	0.498	0.164	0.813
0.043	0.539	0.228	0.797	0.03	0.498	0.164	0.813
0.043	0.539	0.23	0.797	0.03	0.498	0.164	0.813
0.043	0.54	0.23	0.797	0.03	0.499	0.165	0.814
0.043	0.54	0.232	0.798	0.03	0.499	0.168	0.814
0.043	0.54	0.233	0.799	0.03	0.499	0.169	0.815
0.043	0.541	0.234	0.799	0.03	0.499	0.17	0.816
0.044	0.542	0.234	0.799	0.03	0.499	0.17	0.816
0.044	0.542	0.236	0.799	0.03	0.499	0.171	0.816
0.044	0.543	0.238	0.8	0.03	0.5	0.173	0.816
0.044	0.543	0.239	0.801	0.031	0.5	0.174	0.816
0.045	0.543	0.24	0.801	0.031	0.5	0.174	0.816
0.045	0.544	0.242	0.802	0.031	0.5	0.175	0.817
0.045	0.544	0.244	0.802	0.031	0.5	0.176	0.817
0.045	0.544	0.245	0.802	0.031	0.5	0.177	0.818
0.045	0.544	0.246	0.803	0.031	0.5	0.177	0.818
0.046	0.544	0.247	0.803	0.033	0.5	0.18	0.819
0.046	0.544	0.248	0.803	0.033	0.5	0.18	0.819
0.046	0.544	0.25	0.805	0.033	0.5	0.18	0.82
0.046	0.544	0.25	0.805	0.033	0.5	0.181	0.82
0.046	0.545	0.251	0.806	0.033	0.502	0.181	0.82
0.046	0.546	0.252	0.807	0.033	0.502	0.183	0.821
0.047	0.546	0.253	0.807	0.034	0.502	0.184	0.821
0.047	0.547	0.253	0.807	0.034	0.502	0.185	0.822
0.047	0.548	0.254	0.808	0.035	0.503	0.185	0.823
0.047	0.548	0.255	0.808	0.035	0.503	0.186	0.823
0.048	0.549	0.256	0.809	0.035	0.503	0.186	0.825
0.048	0.55	0.258	0.809	0.035	0.505	0.188	0.825
0.048	0.551	0.258	0.81	0.036	0.505	0.188	0.826
0.049	0.551	0.26	0.811	0.036	0.505	0.19	0.826
0.049	0.551	0.262	0.811	0.036	0.506	0.191	0.826
0.049	0.552	0.263	0.812	0.037	0.506	0.193	0.826
0.049	0.552	0.264	0.813	0.037	0.506	0.193	0.828
0.05	0.553	0.266	0.813	0.038	0.507	0.194	0.828
0.05	0.553	0.268	0.813	0.038	0.507	0.194	0.829
0.05	0.553	0.269	0.814	0.038	0.507	0.195	0.83
0.05	0.554	0.269	0.815	0.038	0.507	0.196	0.83
0.05	0.554	0.27	0.815	0.038	0.507	0.196	0.83
0.051	0.555	0.271	0.816	0.038	0.508	0.197	0.83
0.051	0.555	0.272	0.816	0.038	0.508	0.198	0.831
0.051	0.555	0.273	0.817	0.038	0.509	0.199	0.831
0.052	0.556	0.273	0.817	0.038	0.509	0.199	0.831
0.052	0.556	0.275	0.817	0.038	0.509	0.199	0.832
0.053	0.556	0.278	0.819	0.039	0.509	0.2	0.833
0.053	0.557	0.279	0.819	0.039	0.51	0.2	0.833
0.053	0.558	0.28	0.82	0.039	0.511	0.201	0.833
0.054	0.558	0.282	0.82	0.039	0.511	0.202	0.833
0.054	0.559	0.283	0.821	0.04	0.511	0.204	0.833
0.055	0.559	0.284	0.823	0.04	0.511	0.204	0.834
0.055	0.56	0.286	0.823	0.04	0.511	0.204	0.834
0.055	0.56	0.287	0.824	0.041	0.511	0.204	0.836
0.056	0.56	0.289	0.825	0.041	0.511	0.205	0.836
0.056	0.561	0.29	0.826	0.041	0.512	0.207	0.837
0.057	0.562	0.291	0.827	0.042	0.513	0.209	0.838
0.057	0.562	0.293	0.827	0.042	0.513	0.21	0.839
0.057	0.562	0.294	0.828	0.042	0.513	0.211	0.839
0.058	0.563	0.295	0.828	0.042	0.513	0.212	0.839
0.058	0.563	0.297	0.829	0.043	0.514	0.213	0.84
0.059	0.563	0.298	0.829	0.043	0.514	0.214	0.84
0.059	0.565	0.301	0.83	0.044	0.514	0.217	0.84
0.06	0.566	0.302	0.831	0.044	0.516	0.218	0.84
0.06	0.566	0.302	0.833	0.044	0.516	0.218	0.841
0.06	0.567	0.304	0.833	0.044	0.516	0.22	0.842
0.061	0.567	0.306	0.835	0.044	0.516	0.222	0.843
0.062	0.567	0.307	0.835	0.045	0.516	0.223	0.843
0.063	0.567	0.309	0.836	0.046	0.516	0.225	0.843
0.064	0.568	0.31	0.837	0.046	0.516	0.226	0.843
0.064	0.568	0.311	0.837	0.046	0.516	0.227	0.843
0.065	0.568	0.312	0.838	0.046	0.516	0.227	0.844
0.066	0.569	0.313	0.838	0.047	0.516	0.229	0.844
0.067	0.569	0.315	0.839	0.047	0.516	0.23	0.845
0.067	0.569	0.316	0.839	0.047	0.516	0.231	0.846
0.068	0.57	0.318	0.839	0.048	0.517	0.232	0.846
0.069	0.57	0.32	0.839	0.049	0.518	0.234	0.846
0.069	0.572	0.322	0.841	0.049	0.519	0.234	0.846
0.07	0.572	0.323	0.841	0.049	0.519	0.234	0.846
0.07	0.573	0.326	0.842	0.05	0.519	0.236	0.846
0.071	0.573	0.328	0.842	0.05	0.519	0.238	0.846
0.072	0.574	0.33	0.842	0.051	0.521	0.24	0.846
0.073	0.575	0.332	0.843	0.052	0.521	0.24	0.847
0.074	0.576	0.333	0.843	0.052	0.521	0.241	0.847
0.075	0.577	0.336	0.844	0.052	0.523	0.244	0.848
0.075	0.577	0.339	0.845	0.052	0.524	0.244	0.849
0.076	0.578	0.341	0.846	0.052	0.524	0.247	0.85
0.077	0.579	0.345	0.847	0.052	0.524	0.247	0.851
0.078	0.58	0.347	0.848	0.052	0.524	0.249	0.852
0.079	0.58	0.349	0.849	0.053	0.524	0.252	0.853
0.081	0.58	0.351	0.85	0.054	0.524	0.254	0.854
0.082	0.581	0.352	0.851	0.054	0.524	0.255	0.854
0.083	0.581	0.353	0.851	0.055	0.524	0.255	0.854
0.085	0.581	0.355	0.852	0.055	0.525	0.256	0.854
0.086	0.583	0.356	0.852	0.056	0.526	0.257	0.855
0.088	0.583	0.358	0.853	0.057	0.526	0.26	0.855
0.09	0.585	0.36	0.854	0.058	0.526	0.26	0.855
0.092	0.587	0.363	0.854	0.059	0.527	0.264	0.856
0.092	0.587	0.367	0.856	0.059	0.527	0.267	0.857
0.093	0.588	0.369	0.857	0.06	0.527	0.268	0.858
0.095	0.588	0.371	0.858	0.06	0.527	0.268	0.859
0.096	0.589	0.373	0.859	0.061	0.527	0.27	0.859
0.097	0.59	0.376	0.859	0.062	0.527	0.27	0.86
0.097	0.591	0.378	0.86	0.062	0.527	0.271	0.86
0.1	0.592	0.38	0.861	0.062	0.527	0.273	0.862
0.1	0.593	0.382	0.861	0.062	0.527	0.275	0.862
0.102	0.595	0.384	0.862	0.063	0.528	0.276	0.862
0.103	0.596	0.388	0.863	0.063	0.529	0.278	0.865
0.104	0.596	0.39	0.864	0.063	0.529	0.279	0.865
0.105	0.597	0.391	0.865	0.065	0.529	0.281	0.865
0.106	0.598	0.394	0.866	0.065	0.53	0.284	0.865
0.107	0.598	0.397	0.867	0.065	0.53	0.286	0.866
0.108	0.599	0.399	0.868	0.065	0.531	0.29	0.867
0.109	0.601	0.402	0.868	0.065	0.532	0.293	0.867
0.11	0.601	0.406	0.869	0.066	0.532	0.296	0.867
0.112	0.603	0.408	0.869	0.066	0.532	0.297	0.868
0.114	0.604	0.41	0.87	0.066	0.532	0.298	0.87
0.116	0.604	0.413	0.871	0.066	0.532	0.3	0.871
0.117	0.605	0.416	0.873	0.067	0.533	0.301	0.873
0.119	0.606	0.419	0.873	0.068	0.534	0.303	0.873
0.121	0.606	0.423	0.874	0.069	0.534	0.305	0.874
0.121	0.608	0.426	0.874	0.069	0.534	0.309	0.874
0.123	0.609	0.428	0.874	0.069	0.535	0.311	0.875
0.124	0.61	0.431	0.876	0.07	0.536	0.312	0.877
0.126	0.611	0.432	0.879	0.071	0.536	0.313	0.881
0.127	0.612	0.435	0.881	0.072	0.536	0.316	0.882
0.128	0.612	0.439	0.881	0.072	0.536	0.32	0.883
0.129	0.613	0.442	0.883	0.073	0.537	0.322	0.884
0.131	0.613	0.446	0.883	0.073	0.537	0.325	0.884
0.132	0.614	0.451	0.884	0.074	0.537	0.329	0.886
0.134	0.615	0.453	0.884	0.074	0.537	0.329	0.886
0.135	0.616	0.457	0.885	0.075	0.538	0.332	0.886
0.137	0.617	0.46	0.886	0.076	0.54	0.335	0.888
0.138	0.619	0.464	0.888	0.076	0.54	0.337	0.89
0.141	0.62	0.467	0.889	0.076	0.54	0.34	0.89
0.143	0.621	0.468	0.891	0.076	0.54	0.341	0.891
0.145	0.621	0.471	0.893	0.076	0.54	0.343	0.892
0.148	0.621	0.473	0.894	0.077	0.541	0.345	0.894
0.151	0.623	0.476	0.895	0.078	0.542	0.347	0.895
0.153	0.624	0.481	0.896	0.078	0.543	0.349	0.896
0.155	0.626	0.485	0.897	0.078	0.544	0.351	0.897
0.156	0.627	0.488	0.898	0.079	0.546	0.353	0.9
0.159	0.629	0.493	0.9	0.08	0.546	0.358	0.902
0.16	0.63	0.494	0.901	0.08	0.547	0.359	0.902
0.162	0.631	0.498	0.902	0.081	0.548	0.362	0.903
0.164	0.632	0.502	0.903	0.081	0.549	0.365	0.905
0.166	0.633	0.508	0.904	0.081	0.55	0.369	0.906
0.168	0.634	0.51	0.904	0.081	0.55	0.371	0.906
0.171	0.636	0.516	0.906	0.082	0.551	0.377	0.907
0.173	0.638	0.519	0.906	0.084	0.553	0.38	0.908
0.174	0.639	0.524	0.907	0.084	0.553	0.382	0.908
0.176	0.64	0.527	0.908	0.084	0.553	0.385	0.91
0.179	0.642	0.534	0.909	0.084	0.554	0.393	0.911
0.18	0.643	0.539	0.909	0.086	0.554	0.397	0.913
0.181	0.644	0.543	0.911	0.087	0.555	0.402	0.915
0.184	0.644	0.546	0.914	0.088	0.555	0.404	0.916
0.186	0.646	0.549	0.915	0.089	0.557	0.407	0.917
0.188	0.648	0.554	0.916	0.09	0.558	0.414	0.918
0.19	0.648	0.558	0.919	0.091	0.559	0.417	0.919
0.191	0.649	0.563	0.92	0.091	0.559	0.422	0.922
0.193	0.65	0.568	0.921	0.092	0.559	0.427	0.922
0.195	0.652	0.572	0.923	0.092	0.561	0.43	0.923
0.198	0.653	0.575	0.925	0.093	0.563	0.432	0.923
0.2	0.654	0.58	0.926	0.094	0.563	0.436	0.923
0.203	0.656	0.587	0.927	0.095	0.563	0.442	0.924
0.206	0.657	0.592	0.927	0.095	0.564	0.446	0.924
0.209	0.659	0.596	0.929	0.097	0.564	0.45	0.925
0.212	0.661	0.603	0.93	0.098	0.566	0.456	0.926
0.215	0.664	0.608	0.931	0.099	0.567	0.462	0.926
0.216	0.666	0.613	0.932	0.1	0.568	0.467	0.927
0.218	0.666	0.621	0.935	0.1	0.569	0.474	0.929
0.222	0.667	0.627	0.936	0.101	0.569	0.479	0.93
0.224	0.668	0.632	0.937	0.102	0.57	0.485	0.932
0.227	0.67	0.638	0.938	0.103	0.574	0.488	0.932
0.229	0.672	0.644	0.94	0.106	0.577	0.495	0.933
0.231	0.674	0.65	0.941	0.108	0.577	0.502	0.934
0.235	0.675	0.659	0.942	0.11	0.578	0.512	0.935
0.238	0.676	0.667	0.944	0.11	0.58	0.516	0.936
0.241	0.678	0.672	0.947	0.111	0.581	0.522	0.939
0.244	0.68	0.68	0.948	0.112	0.582	0.53	0.941
0.248	0.681	0.687	0.951	0.114	0.582	0.54	0.943
0.252	0.683	0.692	0.951	0.116	0.582	0.546	0.944
0.257	0.684	0.7	0.952	0.118	0.582	0.558	0.945
0.26	0.686	0.709	0.954	0.118	0.583	0.569	0.945
0.263	0.69	0.715	0.956	0.12	0.585	0.578	0.946
0.267	0.691	0.722	0.958	0.121	0.586	0.586	0.948
0.271	0.693	0.73	0.958	0.121	0.587	0.6	0.95
0.276	0.694	0.737	0.958	0.122	0.588	0.607	0.95
0.278	0.696	0.747	0.96	0.125	0.589	0.616	0.95
0.282	0.698	0.756	0.962	0.127	0.59	0.627	0.954
0.286	0.702	0.767	0.964	0.127	0.593	0.64	0.956
0.288	0.704	0.776	0.964	0.127	0.595	0.654	0.957
0.293	0.706	0.783	0.966	0.131	0.596	0.663	0.959
0.297	0.709	0.789	0.967	0.133	0.599	0.671	0.96
0.3	0.712	0.798	0.968	0.134	0.6	0.681	0.962
0.304	0.716	0.806	0.971	0.137	0.604	0.695	0.966
0.309	0.718	0.816	0.972	0.14	0.607	0.71	0.967
0.313	0.72	0.823	0.973	0.142	0.61	0.721	0.97
0.319	0.722	0.829	0.975	0.145	0.612	0.731	0.972
0.322	0.724	0.84	0.976	0.148	0.614	0.746	0.973
0.326	0.727	0.851	0.978	0.151	0.617	0.761	0.974
0.331	0.729	0.86	0.982	0.156	0.617	0.774	0.979
0.336	0.733	0.872	0.982	0.158	0.621	0.79	0.98
0.342	0.736	0.88	0.983	0.165	0.622	0.804	0.98
0.347	0.74	0.891	0.985	0.17	0.625	0.818	0.983
0.352	0.743	0.9	0.986	0.174	0.631	0.833	0.986
0.357	0.749	0.912	0.987	0.178	0.636	0.852	0.986
0.364	0.756	0.92	0.988	0.181	0.641	0.862	0.986
0.372	0.76	0.929	0.988	0.185	0.647	0.876	0.987
0.379	0.767	0.938	0.989	0.192	0.654	0.894	0.988
0.388	0.772	0.946	0.99	0.199	0.66	0.906	0.989
0.399	0.781	0.956	0.992	0.206	0.671	0.921	0.992
0.413	0.788	0.966	0.994	0.218	0.679	0.936	0.995
0.43	0.8	0.976	0.996	0.227	0.696	0.951	0.997
0.441	0.809	0.979	0.996	0.241	0.707	0.958	0.997
0.441	0.809	0.979	0.996	0.241	0.707	0.958	0.997
